# Supplementary material for: The Invasive Nearctic Pest Platynota stultana Walsingham (Lepidoptera: Tortricidae) Is Established in Southern Italy
Source: Insects. 2026 Jan 21;17(1):122. doi: 10.3390/insects17010122 (PMC12842250; doi:10.3390/insects17010122)
Supplement: Supplementary file 1 [file insects-17-00122-s001.zip › Table S2.xlsx]

## Sheet: Legend
Table S2. Uncorrected p-distance (number of base differences per site) between COI gene sequences of Platynota species

## Sheet: MatrixOutput
	LOFLD186-07	ITLP262-13	CIOSI48762-24	GMSCK15329-23	LOFLB607-06	BBLOD644-11	LOFLD230-07	LOFLD215-07	TONA195-06	ITLP274-13	LOCBF4352-15	TONA377-08	EHL298-12_Platynota_larreana	MHMYK2573-11_Platynota_subargentea	TONAB633-10_Platynota_calidana	OPPQC127-17_Platynota_idaeusalis	BBUSA003-09_Platynota_semiustana	BBLEC022-09_Platynota_exasperatana	LOFLC099-06_Platynota_flavedana	LNAUS510-12_Platynota_wenzelana	MHMYL282-11_Platynota_obliqua	LPOKD326-09_Platynota_nigrocervina	LNAUS526-12_Platynota_zapatana	LNAUS518-12_Platynota_viridana	LNAUS516-12_Platynota_blanchardi	LNAUS587-12_Platynota_richersi	TXLEP748-19_Platynota_texana	TONAB705-10_Platynota_labiosana	LNAUW3640-18_Platynota_rostrana	PL_1_H1	PL_2_H2	PL_3_H3
LOFLD186-07		0	0.00429937	0.003838	0.0041827	0.00336226	0.00373054	0.00293137	0.00239769	0.00167751	0.00757832	0.00777114	0.0072431	0.0120887	0.0117218	0.0121039	0.0117294	0.0116838	0.0112512	0.0125066	0.0128669	0.0121424	0.0122983	0.0126809	0.0127983	0.0132158	0.012526	0.012634	0.0116242	0.00293137	0.00416524	0.00373054
ITLP262-13	0		0.00429937	0.003838	0.0041827	0.00336226	0.00373054	0.00293137	0.00239769	0.00167751	0.00757832	0.00777114	0.0072431	0.0120887	0.0117218	0.0121039	0.0117294	0.0116838	0.0112512	0.0125066	0.0128669	0.0121424	0.0122983	0.0126809	0.0127983	0.0132158	0.012526	0.012634	0.0116242	0.00293137	0.00416524	0.00373054
CIOSI48762-24	0.0103986	0.0103986		0.00180425	0.00245156	0.00254061	0.00306797	0.003994	0.00485189	0.00399749	0.00800481	0.00818588	0.00774756	0.012293	0.0122248	0.0121736	0.0116664	0.0116195	0.0112821	0.0126271	0.0128433	0.0125865	0.012262	0.0126497	0.0131496	0.0132276	0.0127518	0.0130243	0.011764	0.003994	0.00359294	0.00306797
GMSCK15329-23	0.00866551	0.00866551	0.0017331		0.00169818	0.0017621	0.00246297	0.00351841	0.00445456	0.00351769	0.00817187	0.00835815	0.00749402	0.0121469	0.0120379	0.0119881	0.0115281	0.0114618	0.0111432	0.0125006	0.0129608	0.0124827	0.012262	0.0126497	0.013016	0.0130268	0.0125861	0.0128759	0.0116019	0.00351841	0.0030716	0.00246297
LOFLB607-06	0.0103986	0.0103986	0.0034662	0.0017331		0.00247475	0.00301712	0.00389726	0.00479514	0.00388675	0.00832225	0.0085079	0.0076868	0.0121469	0.0121504	0.0120739	0.011595	0.011552	0.0112482	0.0125213	0.0130569	0.0124827	0.0123496	0.0127116	0.0131212	0.0130268	0.0126794	0.0129471	0.0117106	0.00389726	0.00357938	0.00301712
BBLOD644-11	0.00693241	0.00693241	0.0034662	0.0017331	0.0034662		0.00171485	0.00294998	0.00404922	0.00296896	0.00799692	0.00818588	0.00723189	0.0120537	0.0118883	0.0118294	0.0114307	0.0113887	0.0110167	0.0123896	0.0128564	0.0123586	0.0121954	0.012609	0.0129087	0.0131381	0.0124608	0.0127413	0.0114555	0.00294998	0.00242742	0.00171485
LOFLD230-07	0.00866551	0.00866551	0.00519931	0.0034662	0.00519931	0.0017331		0.00244154	0.00435359	0.00340636	0.00808917	0.00829505	0.0074189	0.0121844	0.0120408	0.0119638	0.0115641	0.011298	0.011105	0.01242	0.0128564	0.0124193	0.0122618	0.0127114	0.0130203	0.0131926	0.0125525	0.0127996	0.0116539	0.00244154	0.00307786	0
LOFLD215-07	0.00519931	0.00519931	0.00866551	0.00693241	0.00866551	0.00519931	0.0034662		0.0037491	0.00245269	0.00777266	0.00798698	0.00739409	0.0120777	0.0119286	0.011982	0.0115967	0.0113336	0.0109987	0.0123484	0.0127787	0.0123026	0.0122549	0.0126952	0.0129729	0.0131749	0.0125392	0.0127784	0.0115944	0	0.00386656	0.00244154
TONA195-06	0.0034662	0.0034662	0.0138648	0.0121317	0.0138648	0.0103986	0.0121317	0.00866551		0.00289251	0.00785547	0.00804224	0.00748017	0.0123097	0.0119447	0.0122436	0.0119341	0.0118182	0.0113932	0.0126215	0.0128257	0.0121579	0.0122579	0.0126559	0.0128213	0.0131827	0.0125147	0.0126084	0.0117421	0.0037491	0.0046813	0.00435359
ITLP274-13	0.0017331	0.0017331	0.00866551	0.00693241	0.00866551	0.00519931	0.00693241	0.0034662	0.00519931		0.00740067	0.00759013	0.00703324	0.011947	0.0117758	0.0120624	0.0116717	0.0116374	0.0111476	0.0124607	0.0127249	0.0122425	0.0121931	0.0125972	0.012862	0.0131215	0.0124521	0.0127245	0.0115636	0.00245269	0.00383464	0.00340636
LOCBF4352-15	0.0329289	0.0329289	0.0363951	0.0381282	0.0398614	0.0363951	0.0381282	0.034662	0.0363951	0.0311958		0.00176731	0.00824458	0.0127981	0.0128202	0.0129975	0.0130481	0.0128313	0.01181	0.0137985	0.0131393	0.0132516	0.0132933	0.013673	0.0137903	0.0140566	0.0136294	0.0139143	0.0129566	0.00777266	0.00831176	0.00808917
TONA377-08	0.034662	0.034662	0.0381282	0.0398614	0.0415945	0.0381282	0.0398614	0.0363951	0.0381282	0.0329289	0.0017331		0.00841508	0.0129577	0.0129492	0.0129975	0.0130481	0.0128313	0.01181	0.0137985	0.0132552	0.013435	0.0134315	0.0137624	0.0139292	0.0141503	0.0137429	0.0140384	0.0129566	0.00798698	0.00850487	0.00829505
EHL298-12_Platynota_larreana	0.0329289	0.0329289	0.0363951	0.034662	0.0363951	0.0329289	0.034662	0.034662	0.0363951	0.0311958	0.0415945	0.0433276		0.0114175	0.0114594	0.011578	0.0115992	0.0114216	0.0108477	0.0126306	0.0118981	0.0118818	0.0122165	0.0124491	0.0128445	0.0129311	0.0125063	0.01299	0.011863	0.00739409	0.00727185	0.0074189
MHMYK2573-11_Platynota_subargentea	0.0901213	0.0901213	0.0918544	0.0901213	0.0901213	0.0883882	0.0901213	0.0901213	0.0935875	0.0883882	0.10052	0.102253	0.0779896		0.0108609	0.0135153	0.0134275	0.0131487	0.0129292	0.0136353	0.0128335	0.0129151	0.0125777	0.0128983	0.0118855	0.0124986	0.012592	0.0131937	0.0123205	0.0120777	0.0120183	0.0121844
TONAB633-10_Platynota_calidana	0.0935875	0.0935875	0.0987868	0.0970537	0.0987868	0.0953206	0.0970537	0.0970537	0.0970537	0.0953206	0.109185	0.110919	0.084922	0.0745234		0.0119898	0.0123829	0.0123889	0.0114415	0.0125023	0.0122933	0.0118271	0.0121048	0.0122327	0.0116409	0.0117934	0.0120043	0.012195	0.0113544	0.0119286	0.0119271	0.0120408
OPPQC127-17_Platynota_idaeusalis	0.0953206	0.0953206	0.0935875	0.0918544	0.0935875	0.0901213	0.0918544	0.0935875	0.0987868	0.0935875	0.105719	0.105719	0.0866551	0.112652	0.0970537		0.00661551	0.00613806	0.00818332	0.00991896	0.0113502	0.0118485	0.0115248	0.0117741	0.012338	0.0126624	0.0121003	0.0122694	0.00885968	0.011982	0.0120512	0.0119638
BBUSA003-09_Platynota_semiustana	0.0918544	0.0918544	0.0901213	0.0883882	0.0901213	0.0866551	0.0883882	0.0901213	0.0953206	0.0901213	0.105719	0.105719	0.084922	0.110919	0.10052	0.0259965		0.00616701	0.00780098	0.0104738	0.0121927	0.0117479	0.0117419	0.0118362	0.0119618	0.0126447	0.0119456	0.0122387	0.00932982	0.0115967	0.0117091	0.0115641
BBLEC022-09_Platynota_exasperatana	0.0970537	0.0970537	0.0953206	0.0935875	0.0953206	0.0918544	0.0901213	0.0918544	0.10052	0.0953206	0.110919	0.110919	0.0883882	0.114385	0.105719	0.0242634	0.0225303		0.00781004	0.0102519	0.0118124	0.012157	0.0112168	0.0116515	0.0123349	0.0128624	0.0121878	0.0125512	0.00936178	0.0113336	0.0116481	0.011298
LOFLC099-06_Platynota_flavedana	0.0814558	0.0814558	0.0814558	0.0797227	0.0814558	0.0779896	0.0797227	0.0797227	0.084922	0.0797227	0.0883882	0.0883882	0.0745234	0.107452	0.0883882	0.0398614	0.0381282	0.0398614		0.0102521	0.0112949	0.011385	0.0101648	0.0111097	0.0117972	0.0117692	0.0110994	0.0115601	0.00851321	0.0109987	0.0111483	0.011105
LNAUS510-12_Platynota_wenzelana	0.102253	0.102253	0.102253	0.10052	0.102253	0.0987868	0.10052	0.10052	0.105719	0.10052	0.119584	0.119584	0.103986	0.119584	0.0987868	0.0658579	0.067591	0.0693241	0.0693241		0.0119508	0.0126542	0.0117732	0.0119884	0.0124688	0.0132796	0.0126805	0.0130414	0.00978227	0.0123484	0.0126086	0.01242
MHMYL282-11_Platynota_obliqua	0.112652	0.112652	0.112652	0.114385	0.116118	0.112652	0.112652	0.112652	0.114385	0.110919	0.117851	0.119584	0.0935875	0.110919	0.103986	0.0883882	0.0935875	0.0901213	0.0831889	0.0901213		0.011472	0.0110335	0.0110545	0.0111967	0.0115241	0.011318	0.0115462	0.0114545	0.0127787	0.0129033	0.0128564
LPOKD326-09_Platynota_nigrocervina	0.0953206	0.0953206	0.10052	0.0987868	0.0987868	0.0970537	0.0987868	0.0987868	0.0970537	0.0970537	0.112652	0.114385	0.0883882	0.105719	0.0918544	0.0883882	0.0866551	0.0935875	0.0779896	0.102253	0.0866551		0.0111445	0.0113025	0.0102422	0.0100152	0.0102858	0.0102152	0.011751	0.0123026	0.012438	0.0124193
LNAUS526-12_Platynota_zapatana	0.107452	0.107452	0.105719	0.105719	0.107452	0.103986	0.105719	0.107452	0.109185	0.105719	0.12305	0.124783	0.105719	0.110919	0.0953206	0.0883882	0.0918544	0.0866551	0.0727903	0.0883882	0.0831889	0.0797227		0.00783981	0.0103	0.0106049	0.00960538	0.00971883	0.0105094	0.0122549	0.0122588	0.0122618
LNAUS518-12_Platynota_viridana	0.114385	0.114385	0.112652	0.112652	0.114385	0.110919	0.112652	0.114385	0.116118	0.112652	0.129983	0.131716	0.105719	0.112652	0.0987868	0.0935875	0.0901213	0.0918544	0.084922	0.0866551	0.0814558	0.0831889	0.0398614		0.00960817	0.0111842	0.00990637	0.0101114	0.0105133	0.0126952	0.0126792	0.0127114
LNAUS516-12_Platynota_blanchardi	0.105719	0.105719	0.110919	0.109185	0.110919	0.107452	0.109185	0.109185	0.107452	0.107452	0.119584	0.121317	0.10052	0.0935875	0.0883882	0.0953206	0.0866551	0.0953206	0.084922	0.0970537	0.084922	0.0658579	0.0641248	0.0589255		0.00998066	0.00845274	0.00927363	0.0111956	0.0129729	0.0130059	0.0130203
LNAUS587-12_Platynota_richersi	0.109185	0.109185	0.107452	0.105719	0.105719	0.107452	0.109185	0.109185	0.110919	0.107452	0.12305	0.124783	0.0987868	0.0953206	0.0866551	0.0918544	0.0918544	0.0970537	0.0797227	0.0970537	0.0866551	0.0606586	0.0693241	0.0762565	0.0606586		0.00947246	0.0100184	0.0120163	0.0131749	0.0130774	0.0131926
TXLEP748-19_Platynota_texana	0.102253	0.102253	0.102253	0.10052	0.102253	0.0987868	0.10052	0.102253	0.103986	0.10052	0.119584	0.121317	0.0970537	0.10052	0.0935875	0.0866551	0.0814558	0.0866551	0.0745234	0.0953206	0.0866551	0.067591	0.0606586	0.0606586	0.0415945	0.0519931		0.00584962	0.0114761	0.0125392	0.0124888	0.0125525
TONAB705-10_Platynota_labiosana	0.102253	0.102253	0.105719	0.103986	0.105719	0.102253	0.103986	0.105719	0.103986	0.103986	0.12305	0.124783	0.103986	0.110919	0.0970537	0.0901213	0.0883882	0.0935875	0.0779896	0.102253	0.0883882	0.0658579	0.0606586	0.0641248	0.0537262	0.0589255	0.0207972		0.0117907	0.0127784	0.0127663	0.0127996
LNAUW3640-18_Platynota_rostrana	0.0918544	0.0918544	0.0918544	0.0901213	0.0918544	0.0883882	0.0901213	0.0901213	0.0953206	0.0901213	0.107452	0.107452	0.0883882	0.10052	0.084922	0.0485269	0.05026	0.0519931	0.0467938	0.0589255	0.0831889	0.0866551	0.0779896	0.0762565	0.0797227	0.0831889	0.0797227	0.0866551		0.0115944	0.0115312	0.0116539
PL_1_H1	0.00519931	0.00519931	0.00866551	0.00693241	0.00866551	0.00519931	0.0034662	0	0.00866551	0.0034662	0.034662	0.0363951	0.034662	0.0901213	0.0970537	0.0935875	0.0901213	0.0918544	0.0797227	0.10052	0.112652	0.0987868	0.107452	0.114385	0.109185	0.109185	0.102253	0.105719	0.0901213		0.00386656	0.00244154
PL_2_H2	0.0103986	0.0103986	0.00693241	0.00519931	0.00693241	0.0034662	0.00519931	0.00866551	0.0138648	0.00866551	0.0398614	0.0415945	0.0329289	0.0883882	0.0953206	0.0935875	0.0901213	0.0953206	0.0797227	0.102253	0.112652	0.0970537	0.103986	0.110919	0.107452	0.107452	0.0987868	0.102253	0.0883882	0.00866551		0.00307786
PL_3_H3	0.00866551	0.00866551	0.00519931	0.0034662	0.00519931	0.0017331	0	0.0034662	0.0121317	0.00693241	0.0381282	0.0398614	0.034662	0.0901213	0.0970537	0.0918544	0.0883882	0.0901213	0.0797227	0.10052	0.112652	0.0987868	0.105719	0.112652	0.109185	0.109185	0.10052	0.103986	0.0901213	0.0034662	0.00519931

## Sheet: Caption
Table. Estimates of Evolutionary Divergence between Sequences
The number of base differences per site between sequences is shown. Standard error estimate(s) are shown above the diagonal. The analytical procedure encompassed 32 coding nucleotide sequences using 1st, 2nd, 3rd, and non-coding positions. The pairwise deletion option was applied to all ambiguous positions for each sequence pair resulting in a final data set comprising 577 positions. Evolutionary…
1. Stecher G., Suleski M., Tao Q., Tamura K., and Kumar S. (2025). MEGA 12.1: Cross-platform Release for macOS and Linux Operating Systems. Journal of Molecular Evolution https://doi.org/10.1007/s00239-025-10287-z
2. Stecher G., Tamura K., and Kumar S. (2020). Molecular Evolutionary Genetics Analysis (MEGA) for macOS. Molecular Biology and Evolution 37:1237-1239.
Disclaimer: While every effort has been made to ensure the accuracy of the caption, it is provided "as is" without warranty of any kind. Users are advised to thoroughly review the caption before its use for any purpose and report any errors or issues to the authors at www.megasoftware.net. The authors and their employers disclaim any liability for damages, including but not limited to special or …
